# Supplementary material for: Application of Mass Spectrometry for Determining the Geographic Production Area of Wagyu Beef
Source: Metabolites. 2022 Aug 23;12(9):777. doi: 10.3390/metabo12090777 (PMC9506216; doi:10.3390/metabo12090777)
Supplement: Supplementary file 1 [file metabolites-12-00777-s001.zip]

Archive with 1 entries (1 files):
- metabolites-1800750-supplementary.pdf
